# Supplementary material for: Assessing the Intense Influenza A(H1N1)pdm09 Epidemic and Vaccine Effectiveness in the Post-COVID Season in the Russian Federation
Source: Viruses. 2023 Aug 21;15(8):1780. doi: 10.3390/v15081780 (PMC10458445; doi:10.3390/v15081780)
Supplement: Supplementary file 1 [file viruses-15-01780-s001.zip]

Archive with 5 entries (5 files):
- Supplementary figure S1.tif
- Supplementary figure S2.tif
- Supplementary figure S3.png
- Supplementary figure S4.png
- Titles for figures.pdf
